# Supplementary material for: A Targeted Next-Generation Sequencing Panel to Genotype Gliomas
Source: Life (Basel). 2022 Jun 24;12(7):956. doi: 10.3390/life12070956 (PMC9320073; doi:10.3390/life12070956)
Supplement: Supplementary file 1 [file life-12-00956-s001.zip]

Archive with 2 entries (2 files):
- Supplementary Materials S1.xlsx
- Supplementary materials S2.pdf
