# Supplementary material for: A Targeted Next-Generation Sequencing Panel to Genotype Gliomas
Source: Life (Basel). 2022 Jun 24;12(7):956. doi: 10.3390/life12070956 (PMC9320073; doi:10.3390/life12070956)
Supplement: Supplementary file 1 [file life-12-00956-s001.zip › Supplementary Materials S1.xlsx]

## Sheet: Table S1
Table S1. On-demand NGS panel designed using the custom IonAmpliSeq Designer software
Genomic region or gene symbol	Chromosome	Chr_Start	Chr_End	Num_Amplicons	Total_Bases	Covered_Bases	Missed_Bases	Coverage (%)
ACVR1	chr2	158594033	158594187	2	155	155	0	100
ACVR1	chr2	158594942	158595092	2	151	151	0	100
ACVR1	chr2	158617382	158617599	3	218	218	0	100
ACVR1	chr2	158622423	158622718	4	296	296	0	100
ACVR1	chr2	158626870	158627036	2	167	167	0	100
ACVR1	chr2	158630590	158630709	2	120	120	0	100
ACVR1	chr2	158634633	158634864	3	232	232	0	100
ACVR1	chr2	158636839	158637122	4	284	284	0	100
ACVR1	chr2	158655929	158656015	1	87	87	0	100
ATRX	chrX	76763819	76764117	4	299	299	0	100
ATRX	chrX	76776256	76776404	2	149	148	1	99.3
ATRX	chrX	76776871	76776986	1	116	116	0	100
ATRX	chrX	76777731	76777876	2	146	146	0	100
ATRX	chrX	76778720	76778889	3	170	170	0	100
ATRX	chrX	76812912	76813126	3	215	215	0	100
ATRX	chrX	76814130	76814327	3	198	198	0	100
ATRX	chrX	76829705	76829833	2	129	129	0	100
ATRX	chrX	76845294	76845420	2	127	126	1	99.2
ATRX	chrX	76849156	76849329	3	174	174	0	100
ATRX	chrX	76854870	76855059	2	190	185	5	97.4
ATRX	chrX	76855191	76855299	2	109	109	0	100
ATRX	chrX	76855893	76856043	2	151	149	2	98.7
ATRX	chrX	76872071	76872208	2	138	134	4	97.1
ATRX	chrX	76874264	76874459	3	196	196	0	100
ATRX	chrX	76875853	76876010	2	158	158	0	100
ATRX	chrX	76888685	76888882	3	198	198	0	100
ATRX	chrX	76889044	76889210	3	167	167	0	100
ATRX	chrX	76890075	76890204	2	130	130	0	100
ATRX	chrX	76891396	76891557	2	162	162	0	100
ATRX	chrX	76907594	76907853	3	260	260	0	100
ATRX	chrX	76909578	76909700	2	123	123	0	100
ATRX	chrX	76912040	76912153	2	114	114	0	100
ATRX	chrX	76918861	76919057	2	197	197	0	100
ATRX	chrX	76920124	76920277	2	154	154	0	100
ATRX	chrX	76931711	76931803	2	93	93	0	100
ATRX	chrX	76937002	76940095	31	3094	3094	0	100
ATRX	chrX	76940421	76940508	1	88	88	0	100
ATRX	chrX	76944301	76944430	2	130	125	5	96.2
ATRX	chrX	76949303	76949436	2	134	134	0	100
ATRX	chrX	76952055	76952202	2	148	148	0	100
ATRX	chrX	76953061	76953133	2	73	73	0	100
ATRX	chrX	76954052	76954127	1	76	76	0	100
ATRX	chrX	76972598	76972730	2	133	133	0	100
ATRX	chrX	77041458	77041497	2	40	40	0	100
BRAF	chr7	140434387	140434580	3	194	194	0	100
BRAF	chr7	140439602	140439756	3	155	155	0	100
BRAF	chr7	140449077	140449228	3	152	152	0	100
BRAF	chr7	140453065	140453203	2	139	139	0	100
BRAF	chr7	140453977	140454043	1	67	67	0	100
BRAF	chr7	140476702	140476898	2	197	197	0	100
BRAF	chr7	140477781	140477885	2	105	105	0	100
BRAF	chr7	140481366	140481503	2	138	138	0	100
BRAF	chr7	140482811	140482967	3	157	157	0	100
BRAF	chr7	140487338	140487394	1	57	57	0	100
BRAF	chr7	140494098	140494277	3	180	180	0	100
BRAF	chr7	140500152	140500291	2	140	140	0	100
BRAF	chr7	140501202	140501370	2	169	169	0	100
BRAF	chr7	140507750	140507872	2	123	123	0	100
BRAF	chr7	140508682	140508805	3	124	124	0	100
BRAF	chr7	140534399	140534682	4	284	284	0	100
BRAF	chr7	140549901	140550022	2	122	122	0	100
BRAF	chr7	140624356	140624513	2	158	152	6	96.2
CDKN2A	chr9	21968218	21968251	1	34	34	0	100
CDKN2A	chr9	21968714	21968780	1	67	67	0	100
CDKN2A	chr9	21970891	21971217	3	327	327	0	100
CDKN2A	chr9	21974466	21974836	4	371	371	0	100
CDKN2A	chr9	21994128	21994340	2	213	209	4	98.1
EGFR	chr7	55086961	55087068	2	108	108	0	100
EGFR	chr7	55209969	55210140	3	172	172	0	100
EGFR	chr7	55210988	55211191	2	204	204	0	100
EGFR	chr7	55214289	55214443	2	155	155	0	100
EGFR	chr7	55218977	55219065	2	89	89	0	100
EGFR	chr7	55220229	55220367	2	139	139	0	100
EGFR	chr7	55221694	55221855	2	162	162	0	100
EGFR	chr7	55223513	55223649	2	137	137	0	100
EGFR	chr7	55224216	55224362	2	147	147	0	100
EGFR	chr7	55224442	55224546	2	105	105	0	100
EGFR	chr7	55225346	55225456	2	111	111	0	100
EGFR	chr7	55227822	55228041	3	220	220	0	100
EGFR	chr7	55229182	55229334	2	153	153	0	100
EGFR	chr7	55231416	55231526	2	111	111	0	100
EGFR	chr7	55232963	55233140	2	178	178	0	100
EGFR	chr7	55236206	55236232	1	27	27	0	100
EGFR	chr7	55237990	55238247	4	258	258	0	100
EGFR	chr7	55238858	55238916	1	59	59	0	100
EGFR	chr7	55240666	55240827	2	162	162	0	100
EGFR	chr7	55241604	55241746	2	143	143	0	100
EGFR	chr7	55242405	55242523	2	119	119	0	100
EGFR	chr7	55248976	55249181	2	206	206	0	100
EGFR	chr7	55259402	55259577	2	176	176	0	100
EGFR	chr7	55260449	55260544	1	96	96	0	100
EGFR	chr7	55266400	55266566	3	167	167	0	100
EGFR	chr7	55267999	55268116	2	118	118	0	100
EGFR	chr7	55268871	55269058	2	188	188	0	100
EGFR	chr7	55269418	55269485	1	68	68	0	100
EGFR	chr7	55270200	55270328	1	129	129	0	100
EGFR	chr7	55272939	55273320	5	382	382	0	100
H3F3A	chr1	226252043	226252190	1	148	118	30	79.7
H3F3A	chr1	226253347	226253520	3	174	153	21	87.9
H3F3A	chr1	226259042	226259190	1	149	2	147	1.3
HIST1H3B	chr6	26031868	26032298	5	431	431	0	100
HIST1H3C	chr6	26045629	26046059	5	431	431	0	100
IDH1	chr2	209101793	209101903	2	111	111	0	100
IDH1	chr2	209103785	209103967	2	183	183	0	100
IDH1	chr2	209104577	209104737	3	161	161	0	100
IDH1	chr2	209106708	209106879	2	172	172	0	100
IDH1	chr2	209108141	209108338	3	198	198	0	100
IDH1	chr2	209110033	209110158	2	126	126	0	100
IDH1	chr2	209113083	209113394	4	312	312	0	100
IDH1	chr2	209116144	209116285	2	142	142	0	100
IDH2	chr15	90627488	90627595	2	108	108	0	100
IDH2	chr15	90628038	90628150	2	113	113	0	100
IDH2	chr15	90628223	90628340	2	118	118	0	100
IDH2	chr15	90628497	90628629	2	133	133	0	100
IDH2	chr15	90630334	90630505	2	172	171	1	99.4
IDH2	chr15	90630661	90630817	2	157	154	3	98.1
IDH2	chr15	90631581	90631744	2	164	161	3	98.2
IDH2	chr15	90631809	90631989	2	181	181	0	100
IDH2	chr15	90633701	90633886	2	186	186	0	100
IDH2	chr15	90634775	90634886	2	112	112	0	100
IDH2	chr15	90645498	90645632	1	135	135	0	100
p53	chr17	7572917	7573018	1	102	102	0	100
p53	chr17	7573917	7574043	1	127	127	0	100
p53	chr17	7576527	7576594	1	68	68	0	100
p53	chr17	7576615	7576667	1	53	53	0	100
p53	chr17	7576843	7576936	1	94	94	0	100
p53	chr17	7577009	7577165	2	157	157	0	100
p53	chr17	7577489	7577618	1	130	130	0	100
p53	chr17	7578167	7578299	2	133	133	0	100
p53	chr17	7578361	7578564	2	204	204	0	100
p53	chr17	7579302	7579600	3	299	299	0	100
p53	chr17	7579690	7579731	1	42	42	0	100
p53	chr17	7579829	7579922	1	94	94	0	100
PDGFRA	chr4	55124926	55124994	1	69	69	0	100
PDGFRA	chr4	55127252	55127589	4	338	338	0	100
PDGFRA	chr4	55129824	55130104	3	281	281	0	100
PDGFRA	chr4	55131076	55131226	2	151	151	0	100
PDGFRA	chr4	55133446	55133637	2	192	192	0	100
PDGFRA	chr4	55133709	55133918	3	210	210	0	100
PDGFRA	chr4	55136790	55136925	2	136	136	0	100
PDGFRA	chr4	55138551	55138697	2	147	147	0	100
PDGFRA	chr4	55139694	55139907	3	214	214	0	100
PDGFRA	chr4	55140688	55140802	2	115	115	0	100
PDGFRA	chr4	55140998	55141150	2	153	153	0	100
PDGFRA	chr4	55143545	55143669	2	125	125	0	100
PDGFRA	chr4	55144053	55144183	2	131	131	0	100
PDGFRA	chr4	55144519	55144692	2	174	174	0	100
PDGFRA	chr4	55146473	55146659	2	187	187	0	100
PDGFRA	chr4	55151528	55151663	2	136	136	0	100
PDGFRA	chr4	55151998	55152140	2	143	143	0	100
PDGFRA	chr4	55153587	55153718	2	132	132	0	100
PDGFRA	chr4	55154956	55155075	2	120	120	0	100
PDGFRA	chr4	55155166	55155291	3	126	126	0	100
PDGFRA	chr4	55156470	55156731	3	262	262	0	100
PDGFRA	chr4	55161282	55161449	3	168	168	0	100
PTEN	chr10	89623697	89623870	2	174	174	0	100
PTEN	chr10	89623852	89624315	5	464	464	0	100
PTEN	chr10	89653772	89653876	2	105	105	0	100
PTEN	chr10	89685260	89685324	1	65	65	0	100
PTEN	chr10	89690793	89690856	1	64	64	0	100
PTEN	chr10	89692760	89693018	3	259	259	0	100
PTEN	chr10	89711865	89712026	2	162	162	0	100
PTEN	chr10	89717600	89717786	2	187	187	0	100
PTEN	chr10	89720641	89720885	3	245	243	2	99.2
PTEN	chr10	89725034	89725239	2	206	178	28	86.4
TERT-Promoter	chr5	1295176	1295300	1	125	124	1	99.2
rs7663	chr1	16112795	16112795	1	1	1	0	100
rs169957	chr1	19683301	19683301	1	1	1	0	100
rs309481	chr1	23210600	23210600	1	1	1	0	100
rs159525	chr1	26213991	26213991	1	1	1	0	100
rs157208	chr1	29245406	29245406	1	1	1	0	100
rs6425953	chr1	36168038	36168038	1	1	1	0	100
rs7315	chr1	40306898	40306898	1	1	1	0	100
rs7903	chr1	45976472	45976472	1	1	1	0	100
rs504816	chr1	53307957	53307957	1	1	1	0	100
rs7374	chr1	55316322	55316322	1	1	1	0	100
rs87061	chr1	60594980	60594980	1	1	1	0	100
rs11811946	chr1	65952428	65952428	1	1	1	0	100
rs5680	chr1	71477315	71477315	1	1	1	0	100
rs191142	chr1	76990862	76990862	1	1	1	0	100
rs54396	chr1	88776278	88776278	1	1	1	0	100
rs106075	chr1	91604522	91604522	1	1	1	0	100
rs1132	chr1	95394352	95394352	1	1	1	0	100
rs8888	chr1	101338324	101338324	1	1	1	0	100
rs6604120	chr1	109289487	109289487	1	1	1	0	100
rs8128	chr1	115110683	115110683	1	1	1	0	100
rs2275073	chr1	156030820	156030820	1	1	1	0	100
rs347303	chr1	162301446	162301446	1	1	1	0	100
rs4575136	chr1	170198294	170198294	1	1	1	0	100
rs898114	chr1	181286871	181286871	1	1	1	0	100
rs1342566	chr1	189241655	189241655	1	1	1	0	100
rs12744553	chr1	195608036	195608036	1	1	1	0	100
rs2802849	chr1	204839154	204839154	1	1	1	0	100
rs1770214	chr1	210951585	210951585	1	1	1	0	100
rs6692892	chr1	219383192	219383192	1	1	1	0	100
rs16848862	chr1	228876199	228876199	1	1	1	0	100
rs13345388	chr19	751553	751553	1	1	1	0	100
rs7256720	chr19	2720281	2720281	1	1	1	0	100
rs36115836	chr19	5063649	5063649	1	1	1	0	100
rs164020	chr19	6818628	6818628	1	1	1	0	100
rs57167556	chr19	8990761	8990761	1	1	1	0	100
rs2114724	chr19	10265248	10265248	2	1	1	0	100
rs7246440	chr19	12505873	12505873	1	1	1	0	100
rs8107776	chr19	16842052	16842052	1	1	1	0	100
rs4808732	chr19	18108956	18108956	1	1	1	0	100
rs7283	chr19	30106659	30106659	1	1	1	0	100
rs2542297	chr19	31883906	31883906	1	1	1	0	100
rs33841	chr19	34011248	34011248	1	1	1	0	100
rs12852	chr19	35615179	35615179	1	1	1	0	100
rs1291	chr19	38229378	38229378	1	1	1	0	100
rs17628	chr19	39926509	39926509	1	1	1	0	100
rs166539	chr19	40931717	40931717	1	1	1	0	100
rs3817	chr19	44090195	44090195	1	1	1	0	100
rs10113	chr19	47112648	47112648	1	1	1	0	100
rs8355	chr19	48833800	48833800	1	1	1	0	100
rs11573	chr19	51359497	51359497	1	1	1	0	100
rs193040	chr19	53073605	53073605	1	1	1	0	100
rs3814	chr19	53611187	53611187	1	1	1	0	100
rs10217	chr19	56030428	56030428	1	1	1	0	100
rs10448	chr19	59093239	59093239	1	1	1	0	100

## Sheet: Table S2
Table S2. Designed BED file
track name=IAD199863_Designed description=Covered_bases solution_type=167 AmpliSeq_Version=7.43 workflow=dna ionVersion=4.0 db=hg19 reference=hg19 type=bedDetail color=77,175,74 priority=2.0
chr1	16112723	16112844	AMPL7170788766	.	Pool=1;SUBMITTED_REGION=rs7663
chr1	19683222	19683309	AMPL7170788604	.	Pool=2;SUBMITTED_REGION=rs169957
chr1	23210537	23210663	AMPL7170616032	.	Pool=1;SUBMITTED_REGION=rs309481
chr1	26213971	26214096	AMPL7170616453	.	Pool=2;SUBMITTED_REGION=rs159525
chr1	29245334	29245452	AMPL7170616220	.	Pool=1;SUBMITTED_REGION=rs157208
chr1	36167976	36168098	AMPL7170616252	.	Pool=2;SUBMITTED_REGION=rs6425953
chr1	40306854	40306973	AMPL7170616388	.	Pool=1;SUBMITTED_REGION=rs7315
chr1	45976421	45976544	AMPL7170616410	.	Pool=2;SUBMITTED_REGION=rs7903
chr1	53307853	53307960	AMPL7170616385	.	Pool=1;SUBMITTED_REGION=rs504816
chr1	55316276	55316384	AMPL7170616498	.	Pool=2;SUBMITTED_REGION=rs7374
chr1	60594920	60595041	AMPL7170616092	.	Pool=1;SUBMITTED_REGION=rs87061
chr1	65952326	65952447	AMPL7170616342	.	Pool=2;SUBMITTED_REGION=rs11811946
chr1	71477256	71477333	AMPL7170788721	.	Pool=1;SUBMITTED_REGION=rs5680
chr1	76990833	76990948	AMPL7170616321	.	Pool=2;SUBMITTED_REGION=rs191142
chr1	88776254	88776381	AMPL7170788720	.	Pool=1;SUBMITTED_REGION=rs54396
chr1	91604413	91604539	AMPL7170616352	.	Pool=2;SUBMITTED_REGION=rs106075
chr1	95394294	95394416	AMPL7170616058	.	Pool=1;SUBMITTED_REGION=rs1132
chr1	101338227	101338327	AMPL7170616300	.	Pool=2;SUBMITTED_REGION=rs8888
chr1	109289406	109289536	AMPL7170788665	.	Pool=1;SUBMITTED_REGION=rs6604120
chr1	115110618	115110735	AMPL7170616415	.	Pool=2;SUBMITTED_REGION=rs8128
chr1	156030808	156030886	AMPL7171110418	.	Pool=1;SUBMITTED_REGION=rs2275073
chr1	162301430	162301549	AMPL7171110399	.	Pool=2;SUBMITTED_REGION=rs347303
chr1	170198189	170198315	AMPL7171110406	.	Pool=1;SUBMITTED_REGION=rs4575136
chr1	181286745	181286874	AMPL7171110438	.	Pool=2;SUBMITTED_REGION=rs898114
chr1	189241547	189241670	AMPL7171110450	.	Pool=1;SUBMITTED_REGION=rs1342566
chr1	195608025	195608151	AMPL7171110442	.	Pool=2;SUBMITTED_REGION=rs12744553
chr1	204839103	204839226	AMPL7171110411	.	Pool=1;SUBMITTED_REGION=rs2802849
chr1	210951541	210951640	AMPL7171110434	.	Pool=2;SUBMITTED_REGION=rs1770214
chr1	219383129	219383209	AMPL7171110422	.	Pool=1;SUBMITTED_REGION=rs6692892
chr1	226252072	226252200	AMPL7170365842	.	GENE_ID=H3F3A;Pool=2
chr1	226253251	226253371	AMPL7170422777	.	GENE_ID=H3F3A;Pool=1
chr1	226253392	226253519	AMPL7170423895	.	GENE_ID=H3F3A;Pool=2
chr1	226253512	226253640	AMPL7170420413	.	GENE_ID=H3F3A;Pool=1
chr1	226258914	226259043	AMPL7170420192	.	GENE_ID=H3F3A;Pool=2
chr1	228876157	228876273	AMPL7171110398	.	Pool=1;SUBMITTED_REGION=rs16848862
chr2	158594019	158594145	AMPL7171110414	.	GENE_ID=ACVR1;Pool=1
chr2	158594067	158594190	AMPL7171110447	.	GENE_ID=ACVR1;Pool=2
chr2	158594940	158595062	AMPL7171110402	.	GENE_ID=ACVR1;Pool=1
chr2	158595019	158595141	AMPL7170420800	.	GENE_ID=ACVR1;Pool=2
chr2	158617358	158617482	AMPL7170423660	.	GENE_ID=ACVR1;Pool=2
chr2	158617477	158617594	AMPL7170424224	.	GENE_ID=ACVR1;Pool=1
chr2	158617568	158617696	AMPL7170422822	.	GENE_ID=ACVR1;Pool=2
chr2	158622388	158622513	AMPL7170422929	.	GENE_ID=ACVR1;Pool=1
chr2	158622451	158622575	AMPL7170422689	.	GENE_ID=ACVR1;Pool=2
chr2	158622555	158622679	AMPL7170421169	.	GENE_ID=ACVR1;Pool=1
chr2	158622651	158622771	AMPL7170421997	.	GENE_ID=ACVR1;Pool=2
chr2	158626846	158626946	AMPL7170422136	.	GENE_ID=ACVR1;Pool=1
chr2	158626921	158627043	AMPL7171110396	.	GENE_ID=ACVR1;Pool=2
chr2	158630586	158630706	AMPL7170424086	.	GENE_ID=ACVR1;Pool=1
chr2	158630614	158630740	AMPL7170424176	.	GENE_ID=ACVR1;Pool=2
chr2	158634599	158634726	AMPL7170421103	.	GENE_ID=ACVR1;Pool=1
chr2	158634697	158634826	AMPL7170421309	.	GENE_ID=ACVR1;Pool=2
chr2	158634797	158634918	AMPL7170421272	.	GENE_ID=ACVR1;Pool=1
chr2	158636825	158636943	AMPL7170423735	.	GENE_ID=ACVR1;Pool=1
chr2	158636892	158636998	AMPL7170422883	.	GENE_ID=ACVR1;Pool=2
chr2	158636981	158637104	AMPL7171110428	.	GENE_ID=ACVR1;Pool=1
chr2	158637054	158637183	AMPL7170424185	.	GENE_ID=ACVR1;Pool=2
chr2	158655926	158656017	AMPL7171110441	.	GENE_ID=ACVR1;Pool=2
chr2	209101777	209101877	AMPL7170201861	.	GENE_ID=IDH1;Pool=1
chr2	209101802	209101920	AMPL7160190459	.	GENE_ID=IDH1;Pool=2
chr2	209103783	209103903	AMPL7170422128	.	GENE_ID=IDH1;Pool=1
chr2	209103861	209103981	AMPL7170424797	.	GENE_ID=IDH1;Pool=2
chr2	209104491	209104610	AMPL7170422535	.	GENE_ID=IDH1;Pool=1
chr2	209104594	209104712	AMPL7170423063	.	GENE_ID=IDH1;Pool=2
chr2	209104692	209104814	AMPL7170420954	.	GENE_ID=IDH1;Pool=1
chr2	209106679	209106806	AMPL7170420945	.	GENE_ID=IDH1;Pool=1
chr2	209106789	209106916	AMPL7170422424	.	GENE_ID=IDH1;Pool=2
chr2	209108122	209108241	AMPL7170327208	.	GENE_ID=IDH1;Pool=2
chr2	209108225	209108323	AMPL7170327049	.	GENE_ID=IDH1;Pool=1
chr2	209108283	209108407	AMPL7170327976	.	GENE_ID=IDH1;Pool=2
chr2	209109959	209110079	AMPL7170423920	.	GENE_ID=IDH1;Pool=1
chr2	209110068	209110187	AMPL7170424088	.	GENE_ID=IDH1;Pool=2
chr2	209112997	209113118	AMPL7170327095	.	GENE_ID=IDH1;Pool=1
chr2	209113084	209113208	AMPL7154058544	.	GENE_ID=IDH1;Pool=2
chr2	209113185	209113302	AMPL7170327115	.	GENE_ID=IDH1;Pool=1
chr2	209113297	209113419	AMPL7170327276	.	GENE_ID=IDH1;Pool=2
chr2	209116128	209116216	AMPL7170118884	.	GENE_ID=IDH1;Pool=1
chr2	209116199	209116313	AMPL7170420358	.	GENE_ID=IDH1;Pool=2
chr4	55124896	55124994	AMPL7170157438	.	GENE_ID=PDGFRA;Pool=1
chr4	55127212	55127337	AMPL7170478616	.	GENE_ID=PDGFRA;Pool=1
chr4	55127328	55127451	AMPL7170478494	.	GENE_ID=PDGFRA;Pool=2
chr4	55127438	55127562	AMPL7170478454	.	GENE_ID=PDGFRA;Pool=1
chr4	55127516	55127618	AMPL7170478407	.	GENE_ID=PDGFRA;Pool=2
chr4	55129776	55129902	AMPL7170478632	.	GENE_ID=PDGFRA;Pool=2
chr4	55129888	55130012	AMPL7170478623	.	GENE_ID=PDGFRA;Pool=1
chr4	55130012	55130127	AMPL7170478447	.	GENE_ID=PDGFRA;Pool=2
chr4	55131066	55131192	AMPL7170478580	.	GENE_ID=PDGFRA;Pool=1
chr4	55131181	55131304	AMPL7170559484	.	GENE_ID=PDGFRA;Pool=2
chr4	55133430	55133548	AMPL7170478455	.	GENE_ID=PDGFRA;Pool=1
chr4	55133515	55133637	AMPL7170559733	.	GENE_ID=PDGFRA;Pool=2
chr4	55133657	55133779	AMPL7153049235	.	GENE_ID=PDGFRA;Pool=1
chr4	55133752	55133874	AMPL7170478475	.	GENE_ID=PDGFRA;Pool=2
chr4	55133851	55133975	AMPL7170478477	.	GENE_ID=PDGFRA;Pool=1
chr4	55136785	55136902	AMPL7170478626	.	GENE_ID=PDGFRA;Pool=1
chr4	55136826	55136950	AMPL7170478499	.	GENE_ID=PDGFRA;Pool=2
chr4	55138525	55138647	AMPL7170478452	.	GENE_ID=PDGFRA;Pool=1
chr4	55138592	55138718	AMPL7170478526	.	GENE_ID=PDGFRA;Pool=2
chr4	55139636	55139746	AMPL7170478429	.	GENE_ID=PDGFRA;Pool=2
chr4	55139736	55139845	AMPL7170478465	.	GENE_ID=PDGFRA;Pool=1
chr4	55139831	55139952	AMPL7170478450	.	GENE_ID=PDGFRA;Pool=2
chr4	55140620	55140739	AMPL7170561337	.	GENE_ID=PDGFRA;Pool=1
chr4	55140690	55140809	AMPL7153012953	.	GENE_ID=PDGFRA;Pool=2
chr4	55140981	55141107	AMPL7170478446	.	GENE_ID=PDGFRA;Pool=1
chr4	55141050	55141176	AMPL7170478586	.	GENE_ID=PDGFRA;Pool=2
chr4	55143537	55143653	AMPL7170346106	.	GENE_ID=PDGFRA;Pool=1
chr4	55143600	55143721	AMPL7170478467	.	GENE_ID=PDGFRA;Pool=2
chr4	55144026	55144132	AMPL7170478432	.	GENE_ID=PDGFRA;Pool=1
chr4	55144098	55144219	AMPL7170478605	.	GENE_ID=PDGFRA;Pool=2
chr4	55144512	55144631	AMPL7170325750	.	GENE_ID=PDGFRA;Pool=1
chr4	55144579	55144699	AMPL7170559155	.	GENE_ID=PDGFRA;Pool=2
chr4	55146470	55146594	AMPL7170478485	.	GENE_ID=PDGFRA;Pool=1
chr4	55146532	55146659	AMPL7170560744	.	GENE_ID=PDGFRA;Pool=2
chr4	55151473	55151599	AMPL7170478574	.	GENE_ID=PDGFRA;Pool=1
chr4	55151559	55151676	AMPL7170478400	.	GENE_ID=PDGFRA;Pool=2
chr4	55151988	55152109	AMPL7170325751	.	GENE_ID=PDGFRA;Pool=1
chr4	55152075	55152199	AMPL7170325892	.	GENE_ID=PDGFRA;Pool=2
chr4	55153564	55153687	AMPL7170478502	.	GENE_ID=PDGFRA;Pool=1
chr4	55153676	55153799	AMPL7170478613	.	GENE_ID=PDGFRA;Pool=2
chr4	55154938	55155049	AMPL7170478466	.	GENE_ID=PDGFRA;Pool=1
chr4	55155036	55155169	AMPL7170478606	.	GENE_ID=PDGFRA;Pool=2
chr4	55155115	55155226	AMPL7170478589	.	GENE_ID=PDGFRA;Pool=1
chr4	55155207	55155325	AMPL7170478612	.	GENE_ID=PDGFRA;Pool=2
chr4	55156452	55156574	AMPL7170478508	.	GENE_ID=PDGFRA;Pool=1
chr4	55156563	55156671	AMPL7170478584	.	GENE_ID=PDGFRA;Pool=2
chr4	55156660	55156789	AMPL7170478406	.	GENE_ID=PDGFRA;Pool=1
chr4	55161214	55161335	AMPL7170559758	.	GENE_ID=PDGFRA;Pool=2
chr4	55161282	55161401	AMPL7170478437	.	GENE_ID=PDGFRA;Pool=1
chr4	55161379	55161501	AMPL7170560000	.	GENE_ID=PDGFRA;Pool=2
chr5	1295169	1295299	AMPL7170365841	.	Pool=1;SUBMITTED_REGION=TERT-Promoter
chr6	26031859	26031982	AMPL7170776339	.	GENE_ID=HIST1H3B;Pool=2
chr6	26031959	26032093	AMPL7170616426	.	GENE_ID=HIST1H3B;Pool=1
chr6	26032058	26032163	AMPL7170616356	.	GENE_ID=HIST1H3B;Pool=2
chr6	26032128	26032257	AMPL7170616093	.	GENE_ID=HIST1H3B;Pool=1
chr6	26032194	26032325	AMPL7170424214	.	GENE_ID=HIST1H3B;Pool=2
chr6	26045580	26045702	AMPL7170422726	.	GENE_ID=HIST1H3C;Pool=1
chr6	26045683	26045823	AMPL7170422469	.	GENE_ID=HIST1H3C;Pool=2
chr6	26045797	26045934	AMPL7170421070	.	GENE_ID=HIST1H3C;Pool=1
chr6	26045875	26046005	AMPL7170420710	.	GENE_ID=HIST1H3C;Pool=2
chr6	26045984	26046113	AMPL7170420234	.	GENE_ID=HIST1H3C;Pool=1
chr7	55086929	55087055	AMPL7170318302	.	GENE_ID=EGFR;Pool=1
chr7	55087044	55087182	AMPL7170318729	.	GENE_ID=EGFR;Pool=2
chr7	55209899	55210019	AMPL7170318069	.	GENE_ID=EGFR;Pool=2
chr7	55209983	55210091	AMPL7170318021	.	GENE_ID=EGFR;Pool=1
chr7	55210077	55210201	AMPL7170319008	.	GENE_ID=EGFR;Pool=2
chr7	55210983	55211102	AMPL7170318177	.	GENE_ID=EGFR;Pool=1
chr7	55211087	55211208	AMPL7170318512	.	GENE_ID=EGFR;Pool=2
chr7	55214273	55214400	AMPL7170319055	.	GENE_ID=EGFR;Pool=1
chr7	55214389	55214504	AMPL7170319254	.	GENE_ID=EGFR;Pool=2
chr7	55218954	55219055	AMPL7170319270	.	GENE_ID=EGFR;Pool=1
chr7	55219000	55219123	AMPL7170318170	.	GENE_ID=EGFR;Pool=2
chr7	55220214	55220349	AMPL7170318114	.	GENE_ID=EGFR;Pool=1
chr7	55220300	55220435	AMPL7170318644	.	GENE_ID=EGFR;Pool=2
chr7	55221679	55221804	AMPL7170318342	.	GENE_ID=EGFR;Pool=1
chr7	55221790	55221919	AMPL7170318192	.	GENE_ID=EGFR;Pool=2
chr7	55223507	55223632	AMPL7170319158	.	GENE_ID=EGFR;Pool=1
chr7	55223528	55223661	AMPL7170318639	.	GENE_ID=EGFR;Pool=2
chr7	55224180	55224286	AMPL7170318319	.	GENE_ID=EGFR;Pool=1
chr7	55224254	55224370	AMPL7170561105	.	GENE_ID=EGFR;Pool=2
chr7	55224386	55224508	AMPL7170318303	.	GENE_ID=EGFR;Pool=1
chr7	55224460	55224583	AMPL7170318312	.	GENE_ID=EGFR;Pool=2
chr7	55225291	55225414	AMPL7170318030	.	GENE_ID=EGFR;Pool=1
chr7	55225352	55225461	AMPL7170318582	.	GENE_ID=EGFR;Pool=2
chr7	55227753	55227878	AMPL7170318573	.	GENE_ID=EGFR;Pool=1
chr7	55227853	55227979	AMPL7170318546	.	GENE_ID=EGFR;Pool=2
chr7	55227950	55228061	AMPL7170319061	.	GENE_ID=EGFR;Pool=1
chr7	55229179	55229314	AMPL7170560611	.	GENE_ID=EGFR;Pool=1
chr7	55229283	55229390	AMPL7170319331	.	GENE_ID=EGFR;Pool=2
chr7	55231373	55231490	AMPL7170318442	.	GENE_ID=EGFR;Pool=1
chr7	55231462	55231568	AMPL7170318340	.	GENE_ID=EGFR;Pool=2
chr7	55232951	55233053	AMPL7170318595	.	GENE_ID=EGFR;Pool=1
chr7	55233012	55233141	AMPL7170423700	.	GENE_ID=EGFR;Pool=2
chr7	55236203	55236290	AMPL7170102531	.	GENE_ID=EGFR;Pool=2
chr7	55237931	55238050	AMPL7170318141	.	GENE_ID=EGFR;Pool=1
chr7	55238029	55238121	AMPL7170318608	.	GENE_ID=EGFR;Pool=2
chr7	55238120	55238232	AMPL7170319283	.	GENE_ID=EGFR;Pool=1
chr7	55238215	55238316	AMPL7170106141	.	GENE_ID=EGFR;Pool=2
chr7	55238843	55238938	AMPL7170106600	.	GENE_ID=EGFR;Pool=1
chr7	55240642	55240773	AMPL7170318543	.	GENE_ID=EGFR;Pool=1
chr7	55240763	55240889	AMPL7170318054	.	GENE_ID=EGFR;Pool=2
chr7	55241601	55241729	AMPL7170318876	.	GENE_ID=EGFR;Pool=1
chr7	55241684	55241806	AMPL7170319159	.	GENE_ID=EGFR;Pool=2
chr7	55242393	55242509	AMPL7170261167	.	GENE_ID=EGFR;Pool=1
chr7	55242426	55242555	AMPL7170319108	.	GENE_ID=EGFR;Pool=2
chr7	55248966	55249100	AMPL7170319287	.	GENE_ID=EGFR;Pool=1
chr7	55249082	55249220	AMPL7170318550	.	GENE_ID=EGFR;Pool=2
chr7	55259365	55259488	AMPL7170319278	.	GENE_ID=EGFR;Pool=1
chr7	55259481	55259580	AMPL7170081949	.	GENE_ID=EGFR;Pool=2
chr7	55260430	55260552	AMPL7170318051	.	GENE_ID=EGFR;Pool=2
chr7	55266353	55266443	AMPL7170106930	.	GENE_ID=EGFR;Pool=1
chr7	55266408	55266530	AMPL7154260229	.	GENE_ID=EGFR;Pool=2
chr7	55266503	55266631	AMPL7170318862	.	GENE_ID=EGFR;Pool=1
chr7	55267985	55268107	AMPL7170319313	.	GENE_ID=EGFR;Pool=1
chr7	55268074	55268196	AMPL7170319160	.	GENE_ID=EGFR;Pool=2
chr7	55268846	55268973	AMPL7170318108	.	GENE_ID=EGFR;Pool=1
chr7	55268958	55269080	AMPL7170318310	.	GENE_ID=EGFR;Pool=2
chr7	55269386	55269509	AMPL7170318895	.	GENE_ID=EGFR;Pool=2
chr7	55270197	55270329	AMPL7170318375	.	GENE_ID=EGFR;Pool=1
chr7	55272863	55272988	AMPL7170319030	.	GENE_ID=EGFR;Pool=2
chr7	55272969	55273084	AMPL7170318421	.	GENE_ID=EGFR;Pool=1
chr7	55273027	55273153	AMPL7170318745	.	GENE_ID=EGFR;Pool=2
chr7	55273130	55273256	AMPL7170318576	.	GENE_ID=EGFR;Pool=1
chr7	55273242	55273343	AMPL7170107928	.	GENE_ID=EGFR;Pool=2
chr7	140434377	140434494	AMPL7170118512	.	GENE_ID=BRAF;Pool=1
chr7	140434424	140434549	AMPL7170359311	.	GENE_ID=BRAF;Pool=2
chr7	140434532	140434653	AMPL7170359467	.	GENE_ID=BRAF;Pool=1
chr7	140439481	140439604	AMPL7170423357	.	GENE_ID=BRAF;Pool=2
chr7	140439604	140439725	AMPL7170360211	.	GENE_ID=BRAF;Pool=1
chr7	140439717	140439791	AMPL7170081580	.	GENE_ID=BRAF;Pool=2
chr7	140449040	140449162	AMPL7170360377	.	GENE_ID=BRAF;Pool=1
chr7	140449100	140449212	AMPL7170359563	.	GENE_ID=BRAF;Pool=2
chr7	140449210	140449315	AMPL7170360590	.	GENE_ID=BRAF;Pool=1
chr7	140453022	140453126	AMPL7170327730	.	GENE_ID=BRAF;Pool=1
chr7	140453099	140453220	AMPL7154195966	.	GENE_ID=BRAF;Pool=2
chr7	140453952	140454075	AMPL7170359261	.	GENE_ID=BRAF;Pool=2
chr7	140476661	140476788	AMPL7170361166	.	GENE_ID=BRAF;Pool=1
chr7	140476788	140476903	AMPL7170359369	.	GENE_ID=BRAF;Pool=2
chr7	140477725	140477845	AMPL7170424040	.	GENE_ID=BRAF;Pool=1
chr7	140477824	140477940	AMPL7170422636	.	GENE_ID=BRAF;Pool=2
chr7	140481364	140481460	AMPL7170096617	.	GENE_ID=BRAF;Pool=1
chr7	140481392	140481515	AMPL7170325733	.	GENE_ID=BRAF;Pool=2
chr7	140482784	140482864	AMPL7170081637	.	GENE_ID=BRAF;Pool=1
chr7	140482838	140482943	AMPL7170359884	.	GENE_ID=BRAF;Pool=2
chr7	140482911	140483003	AMPL7170081930	.	GENE_ID=BRAF;Pool=1
chr7	140487311	140487433	AMPL7170360371	.	GENE_ID=BRAF;Pool=2
chr7	140494022	140494132	AMPL7170359469	.	GENE_ID=BRAF;Pool=1
chr7	140494109	140494228	AMPL7170361297	.	GENE_ID=BRAF;Pool=2
chr7	140494172	140494281	AMPL7170360001	.	GENE_ID=BRAF;Pool=1
chr7	140500127	140500250	AMPL7154422997	.	GENE_ID=BRAF;Pool=1
chr7	140500172	140500292	AMPL7170360202	.	GENE_ID=BRAF;Pool=2
chr7	140501136	140501258	AMPL7170359779	.	GENE_ID=BRAF;Pool=1
chr7	140501255	140501375	AMPL7170361238	.	GENE_ID=BRAF;Pool=2
chr7	140507698	140507819	AMPL7170360618	.	GENE_ID=BRAF;Pool=1
chr7	140507773	140507876	AMPL7170360665	.	GENE_ID=BRAF;Pool=2
chr7	140508607	140508689	AMPL7170081828	.	GENE_ID=BRAF;Pool=2
chr7	140508688	140508781	AMPL7170359346	.	GENE_ID=BRAF;Pool=1
chr7	140508768	140508889	AMPL7170360953	.	GENE_ID=BRAF;Pool=2
chr7	140534316	140534443	AMPL7170360217	.	GENE_ID=BRAF;Pool=1
chr7	140534416	140534535	AMPL7170359943	.	GENE_ID=BRAF;Pool=2
chr7	140534523	140534641	AMPL7170359564	.	GENE_ID=BRAF;Pool=1
chr7	140534608	140534698	AMPL7170081705	.	GENE_ID=BRAF;Pool=2
chr7	140549835	140549955	AMPL7170361298	.	GENE_ID=BRAF;Pool=1
chr7	140549954	140550076	AMPL7170360427	.	GENE_ID=BRAF;Pool=2
chr7	140624308	140624442	AMPL7170360213	.	GENE_ID=BRAF;Pool=1
chr7	140624376	140624507	AMPL7170361379	.	GENE_ID=BRAF;Pool=2
chr9	21968198	21968322	AMPL7170332243	.	GENE_ID=CDKN2A;Pool=1
chr9	21968679	21968783	AMPL7170954819	.	GENE_ID=CDKN2A;Pool=2
chr9	21970869	21971006	AMPL7170953482	.	GENE_ID=CDKN2A;Pool=1
chr9	21970981	21971121	AMPL7170325832	.	GENE_ID=CDKN2A;Pool=2
chr9	21971084	21971223	AMPL7160837073	.	GENE_ID=CDKN2A;Pool=1
chr9	21974460	21974587	AMPL7170953007	.	GENE_ID=CDKN2A;Pool=1
chr9	21974557	21974687	AMPL7170953315	.	GENE_ID=CDKN2A;Pool=2
chr9	21974645	21974783	AMPL7170330366	.	GENE_ID=CDKN2A;Pool=1
chr9	21974754	21974894	AMPL7170330433	.	GENE_ID=CDKN2A;Pool=2
chr9	21994131	21994264	AMPL7170954881	.	GENE_ID=CDKN2A;Pool=1
chr9	21994253	21994376	AMPL7170955458	.	GENE_ID=CDKN2A;Pool=2
chr10	89623658	89623799	AMPL7170348284	.	GENE_ID=PTEN;Pool=1
chr10	89623783	89623873	AMPL7170091410	.	GENE_ID=PTEN;Pool=2
chr10	89623870	89624007	AMPL7170348270	.	GENE_ID=PTEN;Pool=1
chr10	89623969	89624105	AMPL7170348287	.	GENE_ID=PTEN;Pool=2
chr10	89624093	89624227	AMPL7170336100	.	GENE_ID=PTEN;Pool=1
chr10	89624190	89624322	AMPL7170325786	.	GENE_ID=PTEN;Pool=2
chr10	89653753	89653850	AMPL7170336119	.	GENE_ID=PTEN;Pool=1
chr10	89653804	89653910	AMPL7170333312	.	GENE_ID=PTEN;Pool=2
chr10	89685249	89685368	AMPL7170325680	.	GENE_ID=PTEN;Pool=2
chr10	89690783	89690882	AMPL7162942994	.	GENE_ID=PTEN;Pool=1
chr10	89692718	89692836	AMPL7170335873	.	GENE_ID=PTEN;Pool=2
chr10	89692819	89692950	AMPL7170330646	.	GENE_ID=PTEN;Pool=1
chr10	89692922	89693038	AMPL7170080111	.	GENE_ID=PTEN;Pool=2
chr10	89711811	89711936	AMPL7170329331	.	GENE_ID=PTEN;Pool=1
chr10	89711914	89712036	AMPL7170336075	.	GENE_ID=PTEN;Pool=2
chr10	89717571	89717693	AMPL7170325896	.	GENE_ID=PTEN;Pool=1
chr10	89717693	89717795	AMPL7170325854	.	GENE_ID=PTEN;Pool=2
chr10	89720578	89720695	AMPL7170335369	.	GENE_ID=PTEN;Pool=1
chr10	89720697	89720812	AMPL7170325913	.	GENE_ID=PTEN;Pool=2
chr10	89720770	89720894	AMPL7170348272	.	GENE_ID=PTEN;Pool=1
chr10	89725031	89725148	AMPL7170333414	.	GENE_ID=PTEN;Pool=1
chr10	89725176	89725304	AMPL7170333384	.	GENE_ID=PTEN;Pool=2
chr15	90627403	90627539	AMPL7170422347	.	GENE_ID=IDH2;Pool=1
chr15	90627536	90627667	AMPL7170420810	.	GENE_ID=IDH2;Pool=2
chr15	90628029	90628169	AMPL7170838463	.	GENE_ID=IDH2;Pool=2
chr15	90628142	90628279	AMPL7170424473	.	GENE_ID=IDH2;Pool=1
chr15	90628238	90628373	AMPL7170425214	.	GENE_ID=IDH2;Pool=2
chr15	90628458	90628595	AMPL7170423161	.	GENE_ID=IDH2;Pool=1
chr15	90628577	90628696	AMPL7170840300	.	GENE_ID=IDH2;Pool=2
chr15	90630279	90630407	AMPL7170421780	.	GENE_ID=IDH2;Pool=1
chr15	90630376	90630504	AMPL7170842096	.	GENE_ID=IDH2;Pool=2
chr15	90630663	90630756	AMPL7170841553	.	GENE_ID=IDH2;Pool=1
chr15	90630713	90630851	AMPL7170425075	.	GENE_ID=IDH2;Pool=2
chr15	90631553	90631673	AMPL7170478464	.	GENE_ID=IDH2;Pool=1
chr15	90631657	90631741	AMPL7170094692	.	GENE_ID=IDH2;Pool=2
chr15	90631805	90631933	AMPL7170325714	.	GENE_ID=IDH2;Pool=1
chr15	90631890	90631992	AMPL7153170384	.	GENE_ID=IDH2;Pool=2
chr15	90633676	90633813	AMPL7170423643	.	GENE_ID=IDH2;Pool=1
chr15	90633800	90633923	AMPL7170420355	.	GENE_ID=IDH2;Pool=2
chr15	90634735	90634863	AMPL7170840764	.	GENE_ID=IDH2;Pool=1
chr15	90634819	90634951	AMPL7164008205	.	GENE_ID=IDH2;Pool=2
chr15	90645495	90645636	AMPL7170421988	.	GENE_ID=IDH2;Pool=1
chr17	7572852	7573030	AMPL7170118703	.	GENE_ID=p53;Pool=2
chr17	7573868	7574087	AMPL7170294541	.	GENE_ID=p53;Pool=1
chr17	7576479	7576711	AMPL7170293793	.	GENE_ID=p53;Pool=2
chr17	7576784	7577013	AMPL7170804267	.	GENE_ID=p53;Pool=1
chr17	7576989	7577224	AMPL7170804252	.	GENE_ID=p53;Pool=2
chr17	7577486	7577664	AMPL7170179953	.	GENE_ID=p53;Pool=1
chr17	7578063	7578288	AMPL7170480876	.	GENE_ID=p53;Pool=2
chr17	7578249	7578478	AMPL7170804259	.	GENE_ID=p53;Pool=1
chr17	7578453	7578683	AMPL7170804256	.	GENE_ID=p53;Pool=2
chr17	7579157	7579378	AMPL7170804261	.	GENE_ID=p53;Pool=1
chr17	7579324	7579551	AMPL7170118989	.	GENE_ID=p53;Pool=2
chr17	7579538	7579754	AMPL7170804303	.	GENE_ID=p53;Pool=1
chr17	7579738	7579965	AMPL7170804322	.	GENE_ID=p53;Pool=2
chr19	751461	751553	AMPL7171110431	.	Pool=1;SUBMITTED_REGION=rs13345388
chr19	2720260	2720359	AMPL7171110415	.	Pool=2;SUBMITTED_REGION=rs7256720
chr19	5063627	5063750	AMPL7171110397	.	Pool=1;SUBMITTED_REGION=rs36115836
chr19	6818545	6818658	AMPL7171110416	.	Pool=2;SUBMITTED_REGION=rs164020
chr19	8990683	8990801	AMPL7171110444	.	Pool=1;SUBMITTED_REGION=rs57167556
chr19	10265125	10265250	AMPL7171110408	.	Pool=1;SUBMITTED_REGION=rs2114724
chr19	10265245	10265349	AMPL7171110433	.	Pool=2;SUBMITTED_REGION=rs2114724
chr19	12505808	12505925	AMPL7171110393	.	Pool=2;SUBMITTED_REGION=rs7246440
chr19	16841977	16842082	AMPL7171110430	.	Pool=1;SUBMITTED_REGION=rs8107776
chr19	18108896	18108985	AMPL7171110440	.	Pool=2;SUBMITTED_REGION=rs4808732
chr19	30106649	30106749	AMPL7170788640	.	Pool=1;SUBMITTED_REGION=rs7283
chr19	31883890	31884005	AMPL7170788804	.	Pool=2;SUBMITTED_REGION=rs2542297
chr19	34011244	34011348	AMPL7170788929	.	Pool=1;SUBMITTED_REGION=rs33841
chr19	35615102	35615227	AMPL7170788779	.	Pool=2;SUBMITTED_REGION=rs12852
chr19	38229302	38229426	AMPL7170788726	.	Pool=1;SUBMITTED_REGION=rs1291
chr19	39926413	39926542	AMPL7170788744	.	Pool=2;SUBMITTED_REGION=rs17628
chr19	40931660	40931782	AMPL7170616109	.	Pool=1;SUBMITTED_REGION=rs166539
chr19	44090168	44090283	AMPL7170616164	.	Pool=2;SUBMITTED_REGION=rs3817
chr19	47112574	47112661	AMPL7170788901	.	Pool=1;SUBMITTED_REGION=rs10113
chr19	48833726	48833861	AMPL7170616210	.	Pool=2;SUBMITTED_REGION=rs8355
chr19	51359418	51359541	AMPL7170616440	.	Pool=1;SUBMITTED_REGION=rs11573
chr19	53073533	53073665	AMPL7170616153	.	Pool=2;SUBMITTED_REGION=rs193040
chr19	53611143	53611265	AMPL7170616198	.	Pool=1;SUBMITTED_REGION=rs3814
chr19	56030383	56030509	AMPL7170788839	.	Pool=2;SUBMITTED_REGION=rs10217
chr19	59093169	59093298	AMPL7170616353	.	Pool=1;SUBMITTED_REGION=rs10448
chrX	76763769	76763851	AMPL7170197396	.	GENE_ID=ATRX;Pool=1
chrX	76763831	76763949	AMPL7170423069	.	GENE_ID=ATRX;Pool=2
chrX	76763940	76764067	AMPL7170421251	.	GENE_ID=ATRX;Pool=1
chrX	76764026	76764140	AMPL7170422853	.	GENE_ID=ATRX;Pool=2
chrX	76776256	76776370	AMPL7170542802	.	GENE_ID=ATRX;Pool=1
chrX	76776352	76776467	AMPL7170422835	.	GENE_ID=ATRX;Pool=2
chrX	76776870	76776990	AMPL7170422999	.	GENE_ID=ATRX;Pool=2
chrX	76777698	76777822	AMPL7170422639	.	GENE_ID=ATRX;Pool=1
chrX	76777796	76777909	AMPL7170423255	.	GENE_ID=ATRX;Pool=2
chrX	76778676	76778797	AMPL7170421697	.	GENE_ID=ATRX;Pool=1
chrX	76778736	76778860	AMPL7170422901	.	GENE_ID=ATRX;Pool=2
chrX	76778844	76778956	AMPL7170422674	.	GENE_ID=ATRX;Pool=1
chrX	76812893	76813019	AMPL7170423226	.	GENE_ID=ATRX;Pool=2
chrX	76812962	76813081	AMPL7170423685	.	GENE_ID=ATRX;Pool=1
chrX	76813063	76813183	AMPL7170424025	.	GENE_ID=ATRX;Pool=2
chrX	76814082	76814194	AMPL7170804276	.	GENE_ID=ATRX;Pool=1
chrX	76814185	76814295	AMPL7170422035	.	GENE_ID=ATRX;Pool=2
chrX	76814295	76814408	AMPL7170423473	.	GENE_ID=ATRX;Pool=1
chrX	76829626	76829749	AMPL7170543286	.	GENE_ID=ATRX;Pool=1
chrX	76829725	76829842	AMPL7170543770	.	GENE_ID=ATRX;Pool=2
chrX	76845214	76845334	AMPL7170421417	.	GENE_ID=ATRX;Pool=1
chrX	76845306	76845419	AMPL7170420866	.	GENE_ID=ATRX;Pool=2
chrX	76849099	76849217	AMPL7170421974	.	GENE_ID=ATRX;Pool=2
chrX	76849180	76849289	AMPL7170421568	.	GENE_ID=ATRX;Pool=1
chrX	76849267	76849392	AMPL7170421519	.	GENE_ID=ATRX;Pool=2
chrX	76854874	76854995	AMPL7170543365	.	GENE_ID=ATRX;Pool=1
chrX	76854973	76855091	AMPL7170543923	.	GENE_ID=ATRX;Pool=2
chrX	76855147	76855264	AMPL7170423885	.	GENE_ID=ATRX;Pool=1
chrX	76855241	76855363	AMPL7170420349	.	GENE_ID=ATRX;Pool=2
chrX	76855894	76856012	AMPL7170804308	.	GENE_ID=ATRX;Pool=1
chrX	76855955	76856070	AMPL7170423290	.	GENE_ID=ATRX;Pool=2
chrX	76872074	76872158	AMPL7170804266	.	GENE_ID=ATRX;Pool=1
chrX	76872120	76872237	AMPL7170543898	.	GENE_ID=ATRX;Pool=2
chrX	76874227	76874350	AMPL7170804290	.	GENE_ID=ATRX;Pool=1
chrX	76874317	76874436	AMPL7170422491	.	GENE_ID=ATRX;Pool=2
chrX	76874413	76874518	AMPL7170423809	.	GENE_ID=ATRX;Pool=1
chrX	76875851	76875968	AMPL7170804321	.	GENE_ID=ATRX;Pool=1
chrX	76875957	76876078	AMPL7162170948	.	GENE_ID=ATRX;Pool=2
chrX	76888621	76888743	AMPL7170420492	.	GENE_ID=ATRX;Pool=1
chrX	76888715	76888841	AMPL7170421263	.	GENE_ID=ATRX;Pool=2
chrX	76888807	76888932	AMPL7170424138	.	GENE_ID=ATRX;Pool=1
chrX	76888959	76889082	AMPL7170420827	.	GENE_ID=ATRX;Pool=2
chrX	76889065	76889174	AMPL7170421787	.	GENE_ID=ATRX;Pool=1
chrX	76889139	76889214	AMPL7170197286	.	GENE_ID=ATRX;Pool=2
chrX	76890073	76890171	AMPL7170543292	.	GENE_ID=ATRX;Pool=1
chrX	76890110	76890225	AMPL7170423687	.	GENE_ID=ATRX;Pool=2
chrX	76891362	76891475	AMPL7170421044	.	GENE_ID=ATRX;Pool=1
chrX	76891473	76891598	AMPL7170423058	.	GENE_ID=ATRX;Pool=2
chrX	76907586	76907665	AMPL7170197442	.	GENE_ID=ATRX;Pool=2
chrX	76907627	76907751	AMPL7170804310	.	GENE_ID=ATRX;Pool=1
chrX	76907740	76907854	AMPL7170804288	.	GENE_ID=ATRX;Pool=2
chrX	76909536	76909656	AMPL7170422800	.	GENE_ID=ATRX;Pool=1
chrX	76909641	76909763	AMPL7170420659	.	GENE_ID=ATRX;Pool=2
chrX	76912010	76912125	AMPL7170421632	.	GENE_ID=ATRX;Pool=1
chrX	76912085	76912211	AMPL7170423644	.	GENE_ID=ATRX;Pool=2
chrX	76918847	76918967	AMPL7170543099	.	GENE_ID=ATRX;Pool=1
chrX	76918947	76919071	AMPL7170542769	.	GENE_ID=ATRX;Pool=2
chrX	76920103	76920215	AMPL7170804239	.	GENE_ID=ATRX;Pool=1
chrX	76920204	76920303	AMPL7170804249	.	GENE_ID=ATRX;Pool=2
chrX	76931643	76931767	AMPL7170420859	.	GENE_ID=ATRX;Pool=1
chrX	76931743	76931863	AMPL7170423432	.	GENE_ID=ATRX;Pool=2
chrX	76936944	76937064	AMPL7170423040	.	GENE_ID=ATRX;Pool=1
chrX	76937043	76937168	AMPL7170423280	.	GENE_ID=ATRX;Pool=2
chrX	76937155	76937264	AMPL7170422915	.	GENE_ID=ATRX;Pool=1
chrX	76937226	76937339	AMPL7170423154	.	GENE_ID=ATRX;Pool=2
chrX	76937312	76937433	AMPL7155873818	.	GENE_ID=ATRX;Pool=1
chrX	76937402	76937523	AMPL7170424237	.	GENE_ID=ATRX;Pool=2
chrX	76937504	76937614	AMPL7170421037	.	GENE_ID=ATRX;Pool=1
chrX	76937571	76937688	AMPL7170421029	.	GENE_ID=ATRX;Pool=2
chrX	76937688	76937807	AMPL7170424055	.	GENE_ID=ATRX;Pool=1
chrX	76937806	76937924	AMPL7170423543	.	GENE_ID=ATRX;Pool=2
chrX	76937918	76938043	AMPL7170422306	.	GENE_ID=ATRX;Pool=1
chrX	76938031	76938151	AMPL7170420428	.	GENE_ID=ATRX;Pool=2
chrX	76938142	76938260	AMPL7170423315	.	GENE_ID=ATRX;Pool=1
chrX	76938252	76938381	AMPL7170420798	.	GENE_ID=ATRX;Pool=2
chrX	76938365	76938480	AMPL7170422959	.	GENE_ID=ATRX;Pool=1
chrX	76938455	76938577	AMPL7170422297	.	GENE_ID=ATRX;Pool=2
chrX	76938554	76938661	AMPL7170422109	.	GENE_ID=ATRX;Pool=1
chrX	76938649	76938763	AMPL7170423529	.	GENE_ID=ATRX;Pool=2
chrX	76938748	76938874	AMPL7170420668	.	GENE_ID=ATRX;Pool=1
chrX	76938853	76938961	AMPL7170421714	.	GENE_ID=ATRX;Pool=2
chrX	76938948	76939072	AMPL7170422026	.	GENE_ID=ATRX;Pool=1
chrX	76939057	76939178	AMPL7170424287	.	GENE_ID=ATRX;Pool=2
chrX	76939147	76939271	AMPL7170421548	.	GENE_ID=ATRX;Pool=1
chrX	76939251	76939373	AMPL7161868429	.	GENE_ID=ATRX;Pool=2
chrX	76939347	76939471	AMPL7170804240	.	GENE_ID=ATRX;Pool=1
chrX	76939446	76939566	AMPL7170804286	.	GENE_ID=ATRX;Pool=2
chrX	76939555	76939678	AMPL7170804289	.	GENE_ID=ATRX;Pool=1
chrX	76939662	76939783	AMPL7170804309	.	GENE_ID=ATRX;Pool=2
chrX	76939773	76939893	AMPL7170804253	.	GENE_ID=ATRX;Pool=1
chrX	76939882	76940006	AMPL7170804300	.	GENE_ID=ATRX;Pool=2
chrX	76939995	76940114	AMPL7170804272	.	GENE_ID=ATRX;Pool=1
chrX	76940402	76940511	AMPL7170804278	.	GENE_ID=ATRX;Pool=2
chrX	76944240	76944363	AMPL7170422885	.	GENE_ID=ATRX;Pool=1
chrX	76944341	76944425	AMPL7170197354	.	GENE_ID=ATRX;Pool=2
chrX	76949254	76949374	AMPL7170804291	.	GENE_ID=ATRX;Pool=1
chrX	76949357	76949464	AMPL7170804248	.	GENE_ID=ATRX;Pool=2
chrX	76952000	76952114	AMPL7170423830	.	GENE_ID=ATRX;Pool=1
chrX	76952101	76952219	AMPL7170420350	.	GENE_ID=ATRX;Pool=2
chrX	76952995	76953114	AMPL7170421972	.	GENE_ID=ATRX;Pool=1
chrX	76953068	76953189	AMPL7170421200	.	GENE_ID=ATRX;Pool=2
chrX	76954038	76954152	AMPL7170543443	.	GENE_ID=ATRX;Pool=1
chrX	76972541	76972661	AMPL7170422570	.	GENE_ID=ATRX;Pool=1
chrX	76972631	76972739	AMPL7170804274	.	GENE_ID=ATRX;Pool=2
chrX	77041349	77041476	AMPL7170420917	.	GENE_ID=ATRX;Pool=1
chrX	77041475	77041584	AMPL7170544035	.	GENE_ID=ATRX;Pool=2

## Sheet: Table S3
Table S3. Summary of clinically relevant variants identified in our cohort
	GENE	CODING	VAF%	COVERAGE	ClinVar Clinical Significance
ID 78	TERT	c.-146C>T	3.32	482	NA
ID 41	TERT	c.-124C>T	26.23	446	NA
ID 121	TP53	c.742C>T, p.Arg248Trp	78.26	1412	Pathogenic/likely pathogenic
ID143	TERT	c.-124C>T	26.06	733	NA
ID 30	TERT	c.-124C>T	75.65	308	NA
ID 21	TP53	c.583A>T, p.Ile195Phe;	64.58	1996	Conflicting interpratation of pathogenecity
	TERT	c.-124C>T	50.70	643	NA
ID 164	TP53	c.844C>T, p.Arg282Trp;	78.37	1493	Pathogenic
	TERT	c.-124C>T	55.69	510	NA
ID 40	PTEN	c.697C>T, p.Arg233Ter	75.48	999	Pathogenic
ID 166	PTEN	c.1003C>T, p.Arg335Ter	25.38	1998	Pathogenic
	TP53	c.844C>T, p.Arg282Trp;	20.22	1998	Pathogenic
	TERT	c.-146C>T	23.71	291	NA
ID 169	TERT	c.-146C>T	6.40	625	NA
ID 153	TERT	c.-124C>T	42.51	1338	NA
	IDH1	c.395G>A, p.Arg132His	29.80	2000	Pathogenic/likely pathogenic
ID 209	IDH1	c.395G>A, p.Arg132His	39.80	2000	Pathogenic/likely pathogenic
ID 232	TERT	c.-124C>T	26.43	840	NA
	IDH1	c.395G>A, p.Arg132His	35.52	1999	Pathogenic/likely pathogenic
ID 233	IDH1	c.395G>A, p.Arg132His	39.50	2000	Pathogenic/likely pathogenic
	TP53	c.530C>G; p.Pro177Arg	81.56	1985	Likely pathogenic
ID 258	TERT	c.-146C>T	43.43	1149	NA
	IDH1	c.395G>A, p.Arg132His	43.67	1999	Pathogenic/likely pathogenic
ID 260	TP53	c.637C>T, p.Arg213Ter	81.51	1990	Pathogenic
ID 278	IDH1	c.395G>A, p.Arg132His	32.30	2000	Pathogenic/likely pathogenic
	TERT	c.-124C>T	31.54	390	NA
	TP53	c.799C>T, p.Arg267Trp	51.35	1998	Likely pathogenic
ID 49	TP53	c.743G>A, p.Arg248Gln	50.35	2000	Pathogenic/likely pathogenic
	TERT	c.-146C>T	13.5	1600	NA
	PTEN	c.822G>A, p.Trp274Ter	30.94	1771	Pathogenic
ID 38	TERT	c.-124C>T	31.45	1994	NA
	TP53	c.733G>A, p.Gly245Ser;	46.62	1999	Pathogenic/likely pathogenic
ID 192	TP53	c.844C>T, p.Arg282Trp;	34.93	1972	Pathogenic/likely pathogenic
	PTEN	c.1003C>T, p.Arg335Ter	49.65	1446	Pathogenic
ID 104	PTEN	c.1003C>T, p.Arg335Ter	7.80	2000	Pathogenic
	TERT	c.-146C>T	10.62	650	NA
	TP53	c.817C>T; p.Arg273Cys	7.20	2000	Pathogenic/likely pathogenic
ID 09	TERT	c.-146C>T	16.19	315	NA
	TP53	c.581T>G; p.Leu194Arg	63.25	2000	Likely pathogenic
ID 10	TP53	c.482C>A; p.Ala161Asp	39.37	1999	Conflicting interpretations of pathogenicity
		c.473G>A; p.Arg158His	38.85	2000	Pathogenic/likely pathogenic
	TERT	c.-124C>T	57.55	1152	NA
	PTEN	c.972delT, p.Asp326ThrfsTer18	63.21	1987	Pathogenic
ID 85	EGFR	c.2156G>C; p.Gly719Ala	28.30	2000	Pathogenic/likely pathogenic
	TERT	c.-124C>T	53.31	981	NA
	TP53	c.790delC; p.Leu264TyrfsTer81	80.79	1994	Pathogenic
ID 79	TERT	c.-124C>T	38.28	802	NA
ID 199	TERT	c.-146C>T	3.23	1052	NA

## Sheet: Table S4
Table S4. Frequencies of genetic variants according TCGA database
Gene	Coding	% Affected case in our cohort	% Affected case in TCGA
TERT	c.-146C>T	8/34; 23.5	/
TERT	c.-124C>T	12/34; 35.2	/
TP53	c.742C>T, p.Arg248Trp	1/34; 2.9	10/354; 2.82
TP53	c.583A>T, p.Ile195Phe;	1/34; 2.9	1/354; 0.28
TP53	c.844C>T, p.Arg282Trp;	3/34; 8.8	11/354; 3.11
TP53	c.530C>G; p.Pro177Arg	1/34; 2.9	1/354; 0.28
TP53	c.637C>T, p.Arg213Ter	1/34; 2.9	3/354; 0.85
TP53	c.799C>T, p.Arg267Trp	1/34; 2.9	2/354; 0.56
TP53	c.743G>A, p.Arg248Gln	1/34; 2.9	15/354; 4.24
TP53	c.733G>A, p.Gly245Ser;	1/34; 2.9	7/354; 1.98
TP53	c.817C>T; p.Arg273Cys	1/34; 2.9	47/354; 13.28
TP53	c.581T>G; p.Leu194Arg	1/34; 2.9	2/354; 0.56
TP53	c.482C>A; p.Ala161Asp	1/34; 2.9	/
TP53	c.473G>A; p.Arg158His	1/34; 2.9	4/354; 1.13
TP53	c.790delC; p.Leu264TyrfsTer81	1/34; 2.9	1/354; 0.28
PTEN	c.697C>T, p.Arg233Ter	1/34; 2.9	5/144; 3.47
PTEN	c.1003C>T, p.Arg335Ter	3/34; 8.8	4/144; 3.47
PTEN	c.822G>A, p.Trp274Ter	1/34; 2.9	1/144; 0.69
PTEN	c.972delT, p.Asp326ThrfsTer18	1/34; 2.9	/
EGFR	c.2156G>C; p.Gly719Ala		/
/ = Not reported

## Sheet: Table S5
Table S5. NGS summary report
Sample Name	Mapped Reads	On Target	Mean Depth	*Uniformity %	Total Reads	90544829
ID 19	4350538	99.12%	10994	58.60
ID 48	2900888	99.16%	7347	66.31
ID 78	4727874	98.02%	11938	93.36
ID 93	1511155	98.70%	3808	85.03	Aligned Reads	99.4%
ID 41	4445156	97.95%	11203	92.17
ID 66	3739639	99.36%	9475	26.86
ID 117	2267517	98.88%	5701	83.96
ID 121	4150126	99.24%	10561	18.83	Mean Raw Accuracy	99.2%
ID 143	3079701	99.04%	7733	71.76
ID 31	3882554	99.16%	9741	50.74
ID 30	5772336	98.29%	14626	90.28
ID 21	3177822	98.48%	7885	86.36	Read Lenght	130 bp
ID 164	5741509	98.38%	14531	90.16
ID 40	3841839	98.54%	9558	82.58
ID 166	4189350	99.42%	10599	25.98
ID 169	4426563	97.73%	10973	91.95
Poli 258	4973752	94.21%	12059	91.83
Poli 260	4520775	97.65%	11233	93.55
Poli 278	3267376	96.07%	8025	94.65
IDH1_1	4483444	99.34%	11207	25.67
IDH1_2	5867888	99.16%	14671	35.89
IDH1_3	5551631	98.79%	13951	60.24
LOH_1	9006033	99.17%	22305	23.49
LOH_2	4638764	99.18%	11634	36.15
LOH_3	5774351	98.87%	14436	62.75
1p_1	5024468	99.32%	12664	29.64
1p_2	4479817	99.32%	11254	37.79
1p_3	5414015	98.98%	13580	55.03
19q_1	5895701	99.25%	14763	27.25
19q_2	5728057	99.14%	14388	44.03
19q_3	14334229	98.34%	35748	72.22
Poli 49	5372631	97.73%	13451	79.33
Poli 79	4708236	95.59%	11613	93.08
Poli 38	4785101	95.06%	11688	87.53
Poli 192	6168053	99.25%	15685	44.51
Poli 199	6021505	96.84%	14995	82.90
Poli 176	6666019	97.04%	16595	92.25
Poli 104	6654029	96.66%	16475	94.69
Poli09	4849863	98.57%	12221	81.76
Poli10	6102548	97.45%	15228	93.34
Poli85	6037844	97.18%	15157	86.81
PoliSc21	5563025	99.44%	14102	21.95
Poli 153	5727533	97.64%	14385	94.62
Poli 209	5785279	96.42%	14371	90.20
Poli 232	7382904	96.83%	18341	94.46
Poli 233	7911456	95.37%	19484	92.21
*Percentage of bases in all targeted regions (or whole‑genome) that is covered by at least 20% of the average base coverage depth reads
